# Supplementary material for: Detoxification of a pyrolytic aqueous condensate from wheat straw for utilization as substrate in Aspergillus oryzae DSM 1863 cultivations
Source: Biotechnol Biofuels Bioprod. 2022 Feb 17;15:18. doi: 10.1186/s13068-022-02115-z (PMC8855548; doi:10.1186/s13068-022-02115-z)
Supplement: Supplementary file 1 — Additional file 1: Table S1. GC/MS analysis of the raw PAC according to Thünen Institute of Wood Research in Hamburg. [file 13068_2022_2115_MOESM1_ESM.xls]

## Sheet: Tabelle1
	Table S1: GC/MS analysis of the raw PAC according to Thünen Institute of Wood Research in Hamburg
	substance group	content [% (w/w)]
	non-aromatic compounds
	acids	4.017
	acetic acid	2.976
	propionic acid	1.041
	nonaromatic esters	0.017
	poss. propanoic acid ethenyl ester	0.017
	nonaromatic alcohols	0.327
	ethylene glycol	0.327
	nonaromatic aldehydes	0.31
	hydroxyacetaldehyde	0.188
	3-hydroxypropionaldehyde	0.031
	2-butenal	0.057
	butandial (or propanal)	0.035
	nonaromatic ketones	7.673
	acetol	5.146
	2-butanone	0.196
	1-hydroxy-2-butanone	0.672
	2,3- butandione (diacetyl)	0.239
	acetoin	0.143
	1-acetyloxypropan-2-one	0.107
	cyclopentanone	0.112
	2-cyclopenten-1-one	0.34
	2,3-dimethyl-2-cyclopenten-1-one	0.022
	2-methyl-2-cyclopenten-1-one	0.135
	3-methyl-2-cyclopenten-1-one	0.069
	2-cyclohexen-1-one	0.011
	poss: 3-methyl-2-butanone	0.008
	poss: 3-methyl-3-buten-2-one	0.016
	2-pentanone	0.052
	2,3-pentanedione	0.063
	3-penten-2-one	0.044
	isomere of 3-methyl-2-cyclopenten-1-one	0.03
	poss. 2-ethyl- 3-methylbutanal	0.03
	poss: 3,4-dimethyl-2-cyclopenten-1-one	0.027
	Isomere of 2,3-dimethyl-2-cyclopenten-1-one	0.041
	3-methyl-1,2-cyclopentanedione	0.152
	2,3,4-trimethyl-2-cyclopenten-1-one	0.019
	heterocyclic compounds
	furans	0.479
	2(5H)-furanone	0.065
	2-furaldehyde	0.294
	5-methyl-2-furaldehyde	0.012
	1-(2-furanyl)-ethanone	0.03
	3-methyl-, (5H)-furan-2-one	0.005
	γ-butyrolactone	0.073
	aromatic compounds
	benzenes	0.014
	1-methoxy-4-methylbenzene	0.006
	indene	0.008
	lignin derived phenols	0.177
	phenol	0.064
	o-cresol	0.046
	m-cresol	0.021
	2,5-dimethylphenol	0.019
	2,4-dimethylphenol	0.008
	2,6-dimethylphenol	0.006
	4-ethylphenol	0.014
	guaiacols (methoxy phenols)	0.285
	guaiacol	0.18
	3-methylguaiacol	0.017
	4-methylguaiacol	0.036
	4-ethylguaiacol	0.028
	4-vinylguaiacol	0.025
	syringols (dimethoxy phenols)	0.017
	syringol	0.017
	other organic compounds
	terpenes	0.019
	D-limonene or isomere	0.014
	2-acetyl-5-norbornene	0.006
	miscellaneous	0.021
	2-methyl-1,3-dioxolane	0.011
	poss: 2,3-dihydro-1,4-dioxin	0.01
	sugars	0
